# Supplementary material for: A role of pigment epithelium-derived factor in zinc-mediated mechanism of neurodegeneration in glaucoma
Source: Commun Biol. 2025 Jul 1;8:965. doi: 10.1038/s42003-025-08370-8 (PMC12215840; doi:10.1038/s42003-025-08370-8)
Supplement: Supplementary file 3 — Supplementary Data 1-15 [file 42003_2025_8370_MOESM3_ESM.xlsx]

## Sheet: Supplementary Data 1
Supplementary Data 1. Characteristics of control and POAG groups
Parameter		Control		POAG stage		POAG total
			2	3	4
Number of participants		10	15	30	2	47
Mean age ± SD a, years		63,9±8,6	70,6±8,1	71,0±10,6	76,0±9,0	71,1±10,0
Gender, %	Male	30	53	60	50	57
	Female	70	47	40	50	43
Comorbidities, %	HTN b	50	53	40	-	42
	CHD c	10	7	33	-	23
	DM d	10	27	4	-	10
Treatment, %	Prostaglandin analogs	-	40	43	50	43
	β-blockers	-	30	60	-	49
	CAI e	-	67	77	100	73
	α-agonists	-	-	33	100	21
a SD, standard deviation; b HTN, arterial hypertension; c CHD, coronary heart disease; d DM, diabetes mellitus; e CAI, carbonic anhydrase inhibitor.

## Sheet: Supplementary Data 2
Supplementary Data 2. Comparison of demographic characteristics and comorbidities in patient groups
Groups	Test	p-value
Age: control versus POAG stage	One-way ANOVA	0.16754
Age: control versus total POAG	T-test	0.05265
Age: control versus POAG stage	proportions_chisquare	0.255
Age: control versus total POAG	proportions_chisquare	0.131
Arterial hypertension: control versus POAG stage	proportions_chisquare	0.178
Arterial hypertension: control versus total POAG	proportions_chisquare	0.905
Coronary heart disease: control versus POAG stage	proportions_chisquare	0.064
Coronary heart disease: control versus total POAG	proportions_chisquare	0.359
Diabetes mellitus: control versus POAG stage	proportions_chisquare	0.002
Diabetes mellitus: control versus total POAG	proportions_chisquare	0.198

## Sheet: Supplementary Data 3
Supplementary Data 3. Effect of antiglaucomatous therapy on zinc content in AH
Treatment	p-value
CA inhibitors	0.9985713
Beta-blockers	0.6264348
Alpha-agonists	0.8571740
PG analogs	0.4568177

## Sheet: Supplementary Data 4
Supplementary Data 4. Nomenclature of identified AH metabolites
Sample	Superclas	Class	Subclass
2-Aminoisobutyric acid	Organic acids and derivatives	Carboxylic acids and derivatives	Amino acids, peptides, and analogues
3-Aminoglutaric acid	Organic acids and derivatives	Carboxylic acids and derivatives	Amino acids, peptides, and analogues
3-Aminopropanoic acid	Organic acids and derivatives	Carboxylic acids and derivatives	Amino acids, peptides, and analogues
5-Oxoproline	Organic acids and derivatives	Carboxylic acids and derivatives	Amino acids, peptides, and analogues
Alanine	Organic acids and derivatives	Carboxylic acids and derivatives	Amino acids, peptides, and analogues
Isoleucine	Organic acids and derivatives	Carboxylic acids and derivatives	Amino acids, peptides, and analogues
Arginine	Organic acids and derivatives	Carboxylic acids and derivatives	Amino acids, peptides, and analogues
Cysteine	Organic acids and derivatives	Carboxylic acids and derivatives	Amino acids, peptides, and analogues
Glutamine	Organic acids and derivatives	Carboxylic acids and derivatives	Amino acids, peptides, and analogues
Glycine	Organic acids and derivatives	Carboxylic acids and derivatives	Amino acids, peptides, and analogues
Isobutyrylglycine	Organic acids and derivatives	Carboxylic acids and derivatives	Amino acids, peptides, and analogues
Leucine	Organic acids and derivatives	Carboxylic acids and derivatives	Amino acids, peptides, and analogues
Lysine	Organic acids and derivatives	Carboxylic acids and derivatives	Amino acids, peptides, and analogues
Methionine	Organic acids and derivatives	Carboxylic acids and derivatives	Amino acids, peptides, and analogues
N-Acetylglutamine	Organic acids and derivatives	Carboxylic acids and derivatives	Amino acids, peptides, and analogues
N-Acetylserine-2TMS	Organic acids and derivatives	Carboxylic acids and derivatives	Amino acids, peptides, and analogues
O-Acetylserine-2TMS	Organic acids and derivatives	Carboxylic acids and derivatives	Amino acids, peptides, and analogues
Ornithine	Organic acids and derivatives	Carboxylic acids and derivatives	Amino acids, peptides, and analogues
Phenylalanine	Organic acids and derivatives	Carboxylic acids and derivatives	Amino acids, peptides, and analogues
Proline	Organic acids and derivatives	Carboxylic acids and derivatives	Amino acids, peptides, and analogues
Sarcosine	Organic acids and derivatives	Carboxylic acids and derivatives	Amino acids, peptides, and analogues
Threonine	Organic acids and derivatives	Carboxylic acids and derivatives	Amino acids, peptides, and analogues
Tyrosine	Organic acids and derivatives	Carboxylic acids and derivatives	Amino acids, peptides, and analogues
Ureidosuccinic acid	Organic acids and derivatives	Carboxylic acids and derivatives	Amino acids, peptides, and analogues
Valine	Organic acids and derivatives	Carboxylic acids and derivatives	Amino acids, peptides, and analogues
Citric acid	Organic acids and derivatives	Carboxylic acids and derivatives	Tricarboxylic acids and derivatives
Isocitric acid	Organic acids and derivatives	Carboxylic acids and derivatives	Tricarboxylic acids and derivatives
3-Hydroxybutyric acid	Organic acids and derivatives	Hydroxy acids and derivatives	Beta hydroxy acids and derivatives
Lactic acid	Organic acids and derivatives	Hydroxy acids and derivatives	Alpha hydroxy acids and derivatives
Malic acid	Organic acids and derivatives	Hydroxy acids and derivatives	Beta hydroxy acids and derivatives
2-Ketoadipic acid	Organic acids and derivatives	Keto acids and derivatives	Medium-chain keto acids and derivatives
Pyruvic acid	Organic acids and derivatives	Keto acids and derivatives	Alpha-keto acids and derivatives
Urea	Organic acids and derivatives	Organic carbonic acids and derivatives	Ureas
1,5-Anhydro-glucitol	Organic oxygen compounds	Organooxygen compounds	Carbohydrates and carbohydrate conjugates
Allose	Organic oxygen compounds	Organooxygen compounds	Carbohydrates and carbohydrate conjugates
Arabinose	Organic oxygen compounds	Organooxygen compounds	Carbohydrates and carbohydrate conjugates
Fucose	Organic oxygen compounds	Organooxygen compounds	Carbohydrates and carbohydrate conjugates
Sorbitol	Organic oxygen compounds	Organooxygen compounds	Carbohydrates and carbohydrate conjugates
Galactose	Organic oxygen compounds	Organooxygen compounds	Carbohydrates and carbohydrate conjugates
Galacturonic acid	Organic oxygen compounds	Organooxygen compounds	Carbohydrates and carbohydrate conjugates
Glucuronic acid	Organic oxygen compounds	Organooxygen compounds	Carbohydrates and carbohydrate conjugates
Glucaric acid	Organic oxygen compounds	Organooxygen compounds	Carbohydrates and carbohydrate conjugates
Gluconic acid	Organic oxygen compounds	Organooxygen compounds	Carbohydrates and carbohydrate conjugates
Glucose	Organic oxygen compounds	Organooxygen compounds	Carbohydrates and carbohydrate conjugates
Lactose	Organic oxygen compounds	Organooxygen compounds	Carbohydrates and carbohydrate conjugates
Trehalose	Organic oxygen compounds	Organooxygen compounds	Carbohydrates and carbohydrate conjugates
Mannitol	Organic oxygen compounds	Organooxygen compounds	Carbohydrates and carbohydrate conjugates
Mannose	Organic oxygen compounds	Organooxygen compounds	Carbohydrates and carbohydrate conjugates
N-Acetylmannosamine	Organic oxygen compounds	Organooxygen compounds	Carbohydrates and carbohydrate conjugates
N-Acetylneuraminic acid	Organic oxygen compounds	Organooxygen compounds	Carbohydrates and carbohydrate conjugates
Psicose	Organic oxygen compounds	Organooxygen compounds	Carbohydrates and carbohydrate conjugates
Ribitol	Organic oxygen compounds	Organooxygen compounds	Carbohydrates and carbohydrate conjugates
Ribonic acid	Organic oxygen compounds	Organooxygen compounds	Carbohydrates and carbohydrate conjugates
Ribose 5-phosphate	Organic oxygen compounds	Organooxygen compounds	Carbohydrates and carbohydrate conjugates
Ribose	Organic oxygen compounds	Organooxygen compounds	Carbohydrates and carbohydrate conjugates
Fructose	Organic oxygen compounds	Organooxygen compounds	Carbohydrates and carbohydrate conjugates
Sucrose	Organic oxygen compounds	Organooxygen compounds	Carbohydrates and carbohydrate conjugates
Tagatose	Organic oxygen compounds	Organooxygen compounds	Carbohydrates and carbohydrate conjugates
Threitol	Organic oxygen compounds	Organooxygen compounds	Carbohydrates and carbohydrate conjugates
Threonic acid	Organic oxygen compounds	Organooxygen compounds	Carbohydrates and carbohydrate conjugates
Xylose	Organic oxygen compounds	Organooxygen compounds	Carbohydrates and carbohydrate conjugates
5-Dehydroquinic acid	Organic oxygen compounds	Organooxygen compounds	Alcohols and polyols
Inositol	Organic oxygen compounds	Organooxygen compounds	Alcohols and polyols
2-Methyl-3-hydroxybutyric acid	Lipids and lipid-like molecules	Fatty Acyls	Fatty acids and conjugates
Lauric acid	Lipids and lipid-like molecules	Fatty Acyls	Fatty acids and conjugates
Myristic acid	Lipids and lipid-like molecules	Fatty Acyls	Fatty acids and conjugates
Palmitic acid	Lipids and lipid-like molecules	Fatty Acyls	Fatty acids and conjugates
Sebacic acid	Lipids and lipid-like molecules	Fatty Acyls	Fatty acids and conjugates
Stearic acid	Lipids and lipid-like molecules	Fatty Acyls	Fatty acids and conjugates
Methoprene acid	Lipids and lipid-like molecules	Prenol lipids	Sesquiterpenoids
Monostearin	Lipids and lipid-like molecules	Glycerolipids	Monoradylglycerols
Ascorbic acid	Organoheterocyclic compounds	Dihydrofurans	Furanones
Creatinine	Organoheterocyclic compounds	Azoles	Imidazoles
Glucono-1,4-lactone	Organoheterocyclic compounds	Lactones	Gamma butyrolactones
Dihydrouracil	Organoheterocyclic compounds	Diazines	Pyrimidines and pyrimidine derivatives
Guanine	Organoheterocyclic compounds	Imidazopyrimidines	Purines and purine derivatives
Uric acid	Organoheterocyclic compounds	Imidazopyrimidines	Purines and purine derivatives
4-Hydroxyphenylpyruvic acid	Benzenoids	Benzene and substituted derivatives	Phenylpyruvic acid derivatives
Coniferyl aldehyde	Benzenoids	Phenols	Methoxyphenols
Glyoxylic acid-oxime	Organometallic compounds	Organometalloid compounds	Organosilicon compounds
4-Hydroxyphenyllactic acid	Phenylpropanoids and polyketides	Phenylpropanoic acids

## Sheet: Supplementary Data 5
Supplementary Data 5. AH metabolites characterized by significant (p < 0.05 and/or VIP score > 1) changes in stage 2 POAG
	FC1	t.stat2	raw p-value3	p-value FDR4	VIP score5
Mannitol	0.13935	6.4601	1.3629e-06	0.0001104	2.0911
Threitol	3.9533	-4.7779	8.0978e-05	0.0032796	1.8381
N-Acetylserine	3.5435	-4.3662	0.00022601	0.0061022	1.7533
2-Aminoisobutyric acid	1.6303	-4.1115	0.00042631	0.0081521	1.6951
3-Aminopropanoic acid	0.33083	3.9715	0.00060386	0.0081521	1.6611
Glycine	2.2436	-4.022	0.00053259	0.0081521	1.6735
Glyoxylic acid-oxime	1.9495	-3.8896	0.00073979	0.0085604	1.6405
Malic acid	2.8252	-3.7117	0.0011479	0.011622	1.594
Tagatose	1.4149	-3.6577	0.0013108	0.011798	1.5794
Guanine	1.7185	-3.4709	0.0020694	0.013223	1.5269
Leucine	1.4204	-3.5182	0.0018443	0.013223	1.5405
Ribose 5-phosphate	4.0373	-3.4606	0.0021221	0.013223	1.5239
Uric acid	3.9189	-3.4868	0.0019909	0.013223	1.5315
Cysteine	1.6973	-3.2278	0.003723	0.020123	1.4541
Mannose	1.4497	-3.2087	0.0038966	0.020123	1.4482
Pyruvic acid	1.5626	-3.2004	0.003975	0.020123	1.4456
Threonic acid	1.6912	-3.1105	0.0049237	0.02346	1.4172
3-Hydroxybutyric acid	2.274	-3.0178	0.0061285	0.027578	1.387
Alanine	1.3755	-2.6749	0.013528	0.052417	1.2686
Citric acid	0.25801	2.6728	0.01359	0.052417	1.2679
Isocitric acid	0.24958	2.6891	0.013099	0.052417	1.2737
Methionine	1.255	-2.6416	0.014584	0.053694	1.2565
Creatinine	1.3771	-2.589	0.016408	0.057786	1.2372
Galactose	1.3535	-2.5437	0.018151	0.059461	1.2203
Phenylalanine	1.2671	-2.5387	0.018352	0.059461	1.2185
Urea	1.3206	-2.3708	0.026509	0.082587	1.1541
Tyrosine	1.2373	-2.3059	0.03047	0.091411	1.1286
Xylose	1.2678	-2.2599	0.033606	0.097217	1.1101
Lactose	2.0005	-2.1943	0.038579	0.10776	1.0836
Dihydrouracil	1.3341	-2.1633	0.041154	0.11112	1.0709
Fucose	1.5683	-1.9687	0.061158	0.15642	0.98899
Lysine	1.2713	-1.9628	0.061874	0.15642	0.98647
Valine	1.1806	-1.9479	0.063727	0.15642	0.98006
4-Hydroxyphenyllactic acid	1.2219	-1.9095	0.068745	0.16377	0.9634
Fructose	1.2926	-1.8688	0.074433	0.17226	0.94561
Ribitol	1.1951	-1.7741	0.08928	0.20088	0.90359
Glucaric acid	1.4127	-1.6841	0.10569	0.23137	0.86289
Coniferyl aldehyde	1.1005	-1.6117	0.12068	0.2528	0.82961
Isoleucine	1.1897	-1.6069	0.12172	0.2528	0.82741
Sorbitol	1.1626	-1.5543	0.13378	0.2709	0.80292
5-Dehydroquinic acid	1.1479	-1.4492	0.16077	0.31762	0.75335
Trehalose	1.4379	-1.4145	0.17062	0.32905	0.73675
Allose	1.193	-1.3855	0.1792	0.33049	0.72282
Isobutyrylglycine	1.1553	-1.374	0.18269	0.33049	0.71727
N-Acetylmannosamine	0.78906	1.371	0.1836	0.33049	0.71584
Arginine	1.1941	-1.3298	0.19663	0.33637	0.69588
Gluconic acid	0.64971	1.3215	0.19933	0.33637	0.69185
O-Acetylserine	1.1528	-1.3376	0.1941	0.33637	0.69968
Myristic acid	0.82466	1.2934	0.20871	0.33806	0.67815
Sarcosine	0.8133	1.292	0.20919	0.33806	0.67746
Threonine	1.1488	-1.2813	0.21285	0.33806	0.67223
5-Oxoproline	1.1462	-1.2658	0.21824	0.33996	0.66464
Ribonic acid	1.2686	-1.2491	0.22419	0.34262	0.65643
Sucrose	1.3834	-1.1718	0.25327	0.3799	0.61816
Glutamine	0.88308	1.1353	0.26793	0.39459	0.59995
N-Acetylneuraminic acid	1.3441	-1.1102	0.27841	0.4027	0.58733
Ribose	1.1231	-1.0297	0.31388	0.44603	0.54669
4-Hydroxyphenylpyruvic acid	1.1352	-0.86147	0.39787	0.55565	0.46045
Galacturonic acid	0.92146	0.75158	0.45993	0.63143	0.40322
Proline	1.1738	-0.7279	0.47402	0.63993	0.3908
Sebacic acid	1.138	-0.63918	0.52902	0.70247	0.34406
1,5-Anhydro-glucitol	1.1355	-0.58545	0.56395	0.73677	0.31558
Psicose	1.1117	-0.49496	0.62532	0.80398	0.26737
Monostearin	1.0791	-0.47059	0.64237	0.813	0.25433
2-Ketoadipic acid	0.84337	0.4276	0.67292	0.82585	0.23129
Ornithine	0.93092	0.43239	0.66948	0.82585	0.23386
Lauric acid	0.85718	0.40062	0.69239	0.83707	0.2168
Glucuronic acid	1.0633	-0.37618	0.71023	0.84601	0.20366
Arabinose	0.96533	0.3224	0.75006	0.87174	0.17468
Glucose	0.97184	0.28938	0.77488	0.87174	0.15686
Inositol	0.95804	0.3082	0.76071	0.87174	0.16702
Palmitic acid	1.0564	-0.29925	0.76744	0.87174	0.16219
N-Acetylglutamine	0.96958	0.27228	0.78783	0.87417	0.14762
2-Methyl-3-hydroxybutyric acid	1.0279	-0.25156	0.80362	0.87964	0.13642
3-Aminoglutaric acid	1.034	-0.22127	0.82683	0.89298	0.12003
Lactic acid	1.0183	-0.18041	0.85841	0.90301	0.097899
Ureidosuccinic acid	0.98248	0.1846	0.85516	0.90301	0.10017
Ascorbic acid	1.0234	-0.12606	0.90078	0.93273	0.06843
Glucono-1.4-lactone	1.0102	-0.10559	0.91682	0.93273	0.057329
Stearic acid	1.0191	-0.099991	0.92122	0.93273	0.054288
Methoprene acid	1.0069	-0.050028	0.96053	0.96053	0.027166
1FC (fold change) represents the ratio of metabolite levels between two groups.
2t.stat (t-Statistic) is used to evaluate whether the means of two groups differ significantly.
3Raw p-value denotes the uncorrected p-value obtained from a statistical test.
4FDR (False Discovery Rate) is used as a multiple-testing correction metric to estimate the proportion of false positives among the significant results.
5VIP score (Variable Importance in Projection) is used in Partial Least Squares (PLS) discriminant analysis to measure the importance of a variable in explaining the model's response.

## Sheet: Supplementary Data 6
Supplementary Data 6. AH metabolites characterized by significant (p < 0.05 and/or VIP score > 1) changes in stage 3 POAG
	FC	t.stat	raw p-value	p-value FDR	VIP score
3-Hydroxybutyric acid	2.0532	-4.0743	0.00023271	0.0057929	1.639
Ribose 5-phosphate	2.9208	-4.2348	0.00016003	0.0057929	1.5459
Threitol	1.8885	-3.9965	0.00028607	0.0057929	1.5777
Uric acid	2.8661	-4.2031	0.00017566	0.0057929	1.5358
Ribonic acid	1.4386	-3.8051	0.0005271	0.008539	1.4329
Ribitol	1.2727	-3.7051	0.00098272	0.013267	1.7224
N-Acetylserine	1.7581	-3.4365	0.0014422	0.016689	1.38
Ribose	1.2042	-3.3516	0.0020526	0.020782	1.4787
5-Oxoproline	1.2481	-3.2337	0.0026726	0.024053	1.3916
Mannitol	0.51326	3.1306	0.0046751	0.037868	1.5644
Glucaric acid	1.4187	-2.6072	0.013954	0.086943	1.2059
Glycine	1.7853	-2.6412	0.01344	0.086943	1.2677
Leucine	1.3925	-2.8098	0.013934	0.086943	1.7715
Proline	1.5149	-2.6162	0.015791	0.091365	1.3638
Glyoxylic acid-oxime	1.3936	-2.5941	0.018665	0.10079	1.4862
Alanine	1.2685	-2.3915	0.027262	0.10711	1.3311
Isobutyrylglycine	1.2217	-2.3952	0.023235	0.10711	1.1362
O-Acetylserine	1.2215	-2.3782	0.024112	0.10711	1.1268
Threonine	1.2219	-2.3397	0.026056	0.10711	1.0964
Mannose	1.3188	-2.3396	0.031793	0.11197	1.3735
Xylose	1.2502	-2.3183	0.031529	0.11197	1.2863
Tyrosine	1.2037	-2.1382	0.042771	0.14435	1.0939
Guanine	1.3553	-2.0974	0.049354	0.15646	1.1753
Methionine	1.182	-2.0217	0.055713	0.15646	1.0833
Tagatose	1.2671	-2.0796	0.052664	0.15646	1.2219
Trehalose	1.6311	-2.0184	0.054507	0.15646	1.0293
Valine	1.1934	-2.0471	0.056017	0.15646	1.2023
Pyruvic acid	1.2149	-2.0313	0.060136	0.16237	1.2815
Lysine	1.2618	-1.9342	0.065457	0.17103	1.0154
Creatinine	1.2683	-1.8516	0.07895	0.19134	1.0329
Stearic acid	0.78144	1.8862	0.080314	0.19134	1.2601
Urea	1.2384	-1.8593	0.085014	0.19675	1.2718
2-Aminoisobutyric acid	1.1911	-1.69	0.10929	0.22184	1.0197
Fructose	1.2314	-1.6931	0.11021	0.22184	1.0648
Palmitic acid	0.81621	1.6932	0.11229	0.22184	1.1295
Sarcosine	0.72739	1.6498	0.12158	0.23448	1.1222
Isocitric acid	0.42178	1.6472	0.13071	0.24321	1.4991
Citric acid	0.46592	1.5215	0.15879	0.27365	1.3709
Galactose	1.316	-2.3819	0.022337	0.10711	0.98155
Lactose	2.0641	-2.2884	0.02777	0.10711	0.95003
Malic acid	1.3927	-1.8667	0.071492	0.18096	0.88208
2-Methyl-3-hydroxybutyric acid	1.228	-1.7119	0.095143	0.20829	0.72979
Dihydrouracil	1.3311	-1.7336	0.094015	0.20829	0.85236
Isoleucine	1.1876	-1.7091	0.10441	0.22184	0.9971
Phenylalanine	1.1455	-1.5639	0.13211	0.24321	0.8457
Allose	1.1777	-1.4912	0.15211	0.27365	0.85448
Ornithine	1.2315	-1.4502	0.15777	0.27365	0.70874
Arginine	1.1925	-1.3808	0.18305	0.3089	0.79165
3-Aminopropanoic acid	0.67781	1.3639	0.18869	0.31192	0.79229
Cysteine	1.1945	-1.3136	0.20787	0.33675	0.83776
Fucose	1.2773	-1.2418	0.2285	0.36291	0.70048
Sorbitol	1.138	-1.1777	0.2489	0.3809	0.58711
Threonic acid	1.1814	-1.197	0.24923	0.3809	0.76972
1,5-Anhydro-glucitol	1.1945	-1.105	0.28403	0.4183	0.66686
Sebacic acid	1.1757	-1.1072	0.28288	0.4183	0.66348
Psicose	1.1833	-1.0561	0.30598	0.44257	0.65598
Monostearin	1.1248	-1.0412	0.31521	0.44794	0.71189
4-Hydroxyphenyllactic acid	1.1129	-1.0229	0.32135	0.44878	0.64565
3-Aminoglutaric acid	1.156	-0.93463	0.36099	0.4956	0.53099
Glucuronic acid	1.1309	-0.88843	0.38293	0.51696	0.4668
Arabinose	0.92207	0.86876	0.39593	0.52226	0.51076
Ascorbic acid	1.1337	-0.85361	0.40138	0.52226	0.44445
Lactic acid	0.95934	0.84922	0.4062	0.52226	0.49423
Coniferyl aldehyde	1.0415	-0.73943	0.46853	0.59299	0.4303
Glucose	0.96052	0.71222	0.48711	0.60702	0.46949
Gluconic acid	0.82169	0.552	0.58919	0.72309	0.37104
Methoprene acid	1.0539	-0.49966	0.62307	0.75326	0.29433
N-Acetylglutamine	1.0309	-0.41238	0.68644	0.81767	0.29211
5-Dehydroquinic acid	1.0219	-0.33944	0.73813	0.8304	0.20328
Galacturonic acid	1.0442	-0.34876	0.72997	0.8304	0.17747
Myristic acid	0.95836	0.34672	0.73484	0.8304	0.27485
N-Acetylneuraminic acid	0.90861	0.3483	0.73116	0.8304	0.19824
N-Acetylmannosamine	0.96705	0.28529	0.77786	0.86311	0.15191
Sucrose	0.92911	0.2587	0.79836	0.87389	0.14532
Glutamine	1.0302	-0.24159	0.81235	0.87734	0.161
2-Ketoadipic acid	0.92279	0.19882	0.84501	0.87751	0.13099
Inositol	1.0232	-0.21622	0.83097	0.87751	0.12373
Lauric acid	0.91984	0.21109	0.8356	0.87751	0.13958
Glucono-1.4-lactone	1.007	-0.1152	0.90948	0.92828	0.067558
Ureidosuccinic acid	0.99345	0.1061	0.91682	0.92828	0.068349
4-Hydroxyphenylpyruvic acid	0.98986	0.083405	0.93459	0.93459	0.054641

## Sheet: Supplementary Data 7
Supplementary Data 7. AH metabolites characterized by significant (p < 0.05 and/or VIP score > 1) changes in total POAG
	FC	t.stat	raw p-value	p-value FDR	VIP score
Ribose 5-phosphate	3.293	-5.7074	5.4141e-07	0.000015266	1.5499
Threitol	2.5811	-5.7021	5.3734e-07	0.000015266	1.573
Uric acid	3.217	-5.6946	5.654e-07	0.000015266	1.5485
N-Acetylserine	2.3552	-5.2053	3.2223e-06	0.000065251	1.4679
3-Hydroxybutyric acid	2.1268	-4.9244	1.4996e-05	0.00024293	1.5665
Mannitol	0.38863	4.3489	0.00041556	0.0048086	1.8669
Ribonic acid	1.3811	-3.7695	0.00041354	0.0048086	1.0941
Malic acid	1.8702	-3.6528	0.00069281	0.0070147	1.1691
Glyoxylic acid-oxime	1.5789	-3.7273	0.0014045	0.012107	1.5675
Ribitol	1.2468	-3.6016	0.0014947	0.012107	1.4113
Glycine	1.9381	-3.5652	0.0018402	0.01355	1.4557
5-Oxoproline	1.2135	-3.1134	0.0037693	0.023486	1.0913
Galactose	1.3285	-3.094	0.0035627	0.023486	1.0228
Ribose	1.1766	-2.994	0.0050373	0.029144	1.0398
2-Aminoisobutyric acid	1.3401	-2.9829	0.0080563	0.037166	1.3368
Glucaric acid	1.4167	-2.8481	0.008259	0.037166	1.073
Lactose	2.0429	-2.8135	0.0076332	0.037166	0.9467
Pyruvic acid	1.331	-3.0135	0.0076278	0.037166	1.3589
Guanine	1.4764	-2.9572	0.0089733	0.038255	1.374
Alanine	1.3042	-2.8659	0.011188	0.043153	1.3652
Leucine	1.4034	-3.041	0.010662	0.043153	1.8666
Mannose	1.3624	-2.8295	0.013564	0.04994	1.4963
Tagatose	1.3202	-2.6772	0.01835	0.064624	1.4335
Methionine	1.2064	-2.5084	0.022815	0.069875	1.184
Tyrosine	1.2149	-2.5094	0.021751	0.069875	1.1271
Xylose	1.2561	-2.5576	0.021657	0.069875	1.2707
Cysteine	1.3672	-2.4323	0.026342	0.071809	1.1358
Threonic acid	1.3562	-2.3042	0.034169	0.089281	1.0832
Creatinine	1.3045	-2.2892	0.03674	0.092997	1.1483
Lysine	1.265	-2.1744	0.044021	0.10188	1.0205
Phenylalanine	1.186	-2.1737	0.043867	0.10188	1.0119
Valine	1.1891	-2.1508	0.049863	0.11219	1.1736
Urea	1.2658	-2.1416	0.053549	0.11723	1.3315
3-Aminopropanoic acid	0.56215	2.036	0.061451	0.12444	1.1097
Isocitric acid	0.36438	1.8342	0.098246	0.18086	1.7418
Citric acid	0.39662	1.7447	0.11313	0.20363	1.6319
Sarcosine	0.75602	1.5508	0.14802	0.24979	1.035
Isobutyrylglycine	1.1996	-2.4292	0.023292	0.069875	0.98133
O-Acetylserine	1.1986	-2.4026	0.024611	0.071196	0.96823
Threonine	1.1976	-2.3605	0.026596	0.071809	0.93709
Proline	1.4012	-2.1898	0.041945	0.10188	0.99765
Dihydrouracil	1.3321	-2.0236	0.057081	0.11855	0.89372
Trehalose	1.568	-2.0406	0.056157	0.11855	0.9309
Fructose	1.2534	-1.9274	0.074851	0.14788	1.0562
Isoleucine	1.1883	-1.8391	0.086454	0.16673	0.96818
Fucose	1.374	-1.7738	0.093809	0.17671	0.83716
Allose	1.1828	-1.6419	0.12065	0.21246	0.82656
2-Methyl-3-hydroxybutyric acid	1.1613	-1.5125	0.13918	0.23986	0.53273
Arginine	1.193	-1.4996	0.15444	0.25529	0.77639
Sorbitol	1.1462	-1.441	0.16532	0.26782	0.63773
4-Hydroxyphenyllactic acid	1.1492	-1.4272	0.1763	0.28	0.80715
Coniferyl aldehyde	1.0612	-1.1695	0.25989	0.39807	0.59644
Stearic acid	0.86067	1.1677	0.26046	0.39807	0.59218
Sebacic acid	1.1632	-1.07	0.30067	0.451	0.53862
1,5-Anhydro-glucitol	1.1749	-1.0367	0.31587	0.46519	0.53152
5-Dehydroquinic acid	1.0639	-1.0002	0.33034	0.47781	0.46334
Ornithine	1.1311	-0.93433	0.36027	0.50313	0.39482
Psicose	1.1594	-0.95379	0.35552	0.50313	0.50452
Monostearin	1.1092	-0.91399	0.37609	0.50772	0.50246
Palmitic acid	0.89626	0.91953	0.37112	0.50772	0.45267
N-Acetylmannosamine	0.90745	0.862	0.39879	0.52954	0.37887
Glucuronic acid	1.1084	-0.81449	0.42556	0.55598	0.37157
3-Aminoglutaric acid	1.1153	-0.75923	0.45946	0.5766	0.39802
Arabinose	0.93649	0.75305	0.4627	0.5766	0.38604
Gluconic acid	0.76436	0.77586	0.45306	0.5766	0.51017
Myristic acid	0.91401	0.72053	0.48561	0.59598	0.49328
Ascorbic acid	1.0969	-0.68421	0.50187	0.60674	0.30622
Glucose	0.9643	0.63029	0.53707	0.63974	0.30883
Lactic acid	0.97841	0.42868	0.67209	0.78897	0.17731
Methoprene acid	1.0377	-0.36924	0.71675	0.82938	0.18492
4-Hydroxyphenylpyruvic acid	1.0383	-0.32344	0.75106	0.85076	0.17734
Sucrose	1.0806	-0.31539	0.75623	0.85076	0.15096
2-Ketoadipic acid	0.89632	0.28315	0.7817	0.85656	0.17587
Lauric acid	0.89895	0.28207	0.78253	0.85656	0.17622
N-Acetylneuraminic acid	1.0543	-0.22121	0.82758	0.89379	0.10769
Ureidosuccinic acid	0.98929	0.17461	0.8636	0.92041	0.088425
Glutamine	0.98114	0.16048	0.87514	0.9206	0.10307
Glucono-1.4-lactone	1.0075	-0.1254	0.90157	0.92439	0.058123
N-Acetylglutamine	1.0105	-0.13891	0.89149	0.92439	0.076944
Galacturonic acid	1.0033	-0.029848	0.9765	0.98871	0.013624
Inositol	1.0006	-0.0058335	0.99541	0.99541	0.0028336

## Sheet: Supplementary Data 8
Supplementary Data 8. Summary of AH metabolites characterized by significant changes in POAG
	control versus satge 2			control versus satge 3			control versus total glaucoma
	FC	p-value FDR	VIP score	FC	p-value FDR	VIP score	FC	p-value FDR	VIP score
Amino acids
N-Acetylserine	3.5435	0.0061022	1.7533	1.7581	0.016689	1.38	2.3552	0.000065251	1.4679
O-Acetylserine	-	-	-	1.2215	0.10711	1.1268	1.1986	0.071196	0.96823
2-Aminoisobutyric acid	1.6303	0.0081521	1.6951	1.1911	0.22184	1.0197	1.3401	0.037166	1.3368
Alanine	1.3755	0.052417	1.2686	1.2685	0.10711	1.3311	1.3042	0.043153	1.3652
Cysteine	1.6973	0.020123	1.4541	-	-	-	1.3672	0.071809	1.1358
Glycine	2.2436	0.0081521	1.6735	1.7853	0.086943	1.2677	1.9381	0.01355	1.4557
Isobutyrylglycine	-	-	-	1.2217	0.10711	1.1362	1.1996	0.069875	0.98133
Leucine	1.4204	0.013223	1.5405	1.3925	0.086943	1.7715	1.4034	0.043153	1.8666
Lysine	-	-	-	1.2618	0.17103	1.0154	1.265	0.10188	1.0205
Methionine	1.255	0.053694	1.2565	1.182	0.15646	1.0833	1.2064	0.069875	1.184
3-Aminopropanoic acid	0.33083	0.0081521	1.6611	-	-	-	0.56215	0.12444	1.1097
3-Hydroxybutyric acid	2.274	0.027578	1.387	2.0532	0.0057929	1.639	2.1268	0.00024293	1.5665
Proline	-	-	-	1.5149	0.091365	1.3638	1.4012	0.10188	0.99765
5-Oxoproline	-	-	-	1.2481	0.024053	1.3916	1.2135	0.023486	1.0913
Phenylalanine	1.2671	0.059461	1.2185	-	-	-	1.186	0.10188	1.0119
Sarcosine	-	-	-	0.72739	0.23448	1.1222	0.75602	0.24979	1.035
Threonine	-	-	-	1.2219	0.10711	1.0964	1.1976	0.071809	0.93709
Tyrosine	1.2373	0.091411	1.1286	1.2037	0.14435	1.0939	1.2149	0.069875	1.1271
Valine	-	-	-	1.1934	0.15646	1.2023	1.1891	0.11219	1.1736
Other organic acids
Citric acid	0.25801	0.052417	1.2679	0.46592	0.27365	1.3709	0.39662	0.20363	1.6319
Isocitric acid	0.24958	0.052417	1.2737	0.42178	0.24321	1.4991	0.36438	0.18086	1.7418
Malic acid	2.8252	0.011622	1.594	-	-	-	1.8702	0.0070147	1.1691
Pyruvic acid	1.5626	0.020123	1.4456	1.2149	0.16237	1.2815	1.331	0.037166	1.3589
Carbohydrates
Fructose	-	-	-	1.2314	0.22184	1.0648	1.2534	0.14788	1.0562
Galactose	1.3535	0.059461	1.2203				1.3285	0.023486	1.0228
Glucaric acid	-	-	-	1.4187	0.086943	1.2059	1.4167	0.037166	1.073
Lactose	2.0005	0.10776	1.0836	0.51326	0.037868	1.5644	2.0429	0.037166	0.9467
Mannitol	0.13935	0.0001104	2.0911	0.51326	0.037868	1.5644	0.38863	0.0048086	1.8669
Mannose	1.4497	0.020123	1.4482	1.3188	0.11197	1.3735	1.3624	0.04994	1.4963
Ribitol	-	-	-	1.2727	0.013267	1.7224	1.2468	0.012107	1.4113
Ribonic acid	-	-	-	1.4386	0.008539	1.4329	1.3811	0.0048086	1.0941
Ribose 5-phosphate	4.0373	0.013223	1.5239	2.9208	0.0057929	1.5459	3.293	0.000015266	1.5499
Ribose	-	-	-	1.2042	0.020782	1.4787	1.1766	0.029144	1.0398
Tagatose	1.4149	0.011798	1.5794	1.2671	0.15646	1.2219	1.3202	0.064624	1.4335
Threitol	3.9533	0.0032796	1.8381	1.8885	0.0057929	1.5777	2.5811	0.000015266	1.573
Threonic acid	1.6912	0.02346	1.4172	-	-	-	1.3562	0.089281	1.0832
Trehalose	-	-	-	1.6311	0.15646	1.0293	1.568	0.11855	0.9309
Xylose	1.2678	0.097217	1.1101	1.2502	0.11197	1.2863	1.2561	0.069875	1.2707
Organoheterocyclic compounds
Guanine	1.7185	0.013223	1.5269	1.3553	0.15646	1.1753	1.4764	0.038255	1.374
Uric acid	3.9189	0.013223	1.5315	2.8661	0.0057929	1.5358	3.217	0.000015266	1.5485
Dihydrouracil	1.3341	0.11112	1.0709	-	-	-	1.3321	0.11855	0.89372
Creatinine	1.3771	0.057786	1.2372	1.2683	0.19134	1.0329	1.3045	0.092997	1.1483
Lipids and lipid-like molecules
Stearic acid	-	-	-	0.78144	0.19134	1.2601	0.86067	0.39807	0.59218
Palmitic acid	-	-	-	0.81621	0.22184	1.1295	0.89626	0.50772	0.45267
Organosilicons
Glyoxylic acid-oxime	1.9495	0.0085604	1.6405	1.3936	0.10079	1.4862	1.5789	0.012107	1.5675
Ureas
Urea	1.3206	0.082587	1.1541	1.2384	0.19675	1.2718	1.2658	0.11723	1.3315

## Sheet: Supplementary Data 9
Supplementary Data 9. Effect of antiglaucomatous therapy on metabolites content in AH
Treatment	CA inhibitors	Beta-blocker	Alpha-agonists	PG analogs
p-value	p.adj	p.adj	p.adj	p.adj
2-Aminoisobutyric acid	0.38207	0.40097	0.9824	0.7336
3-Aminopropanoic acid	0.89175	0.35865	0.9824	0.47852
3-Hydroxybutyric acid	0.77504	0.3307	0.9824	0.75619
5-Oxoproline	0.4282	0.35865	0.9824	0.71391
Alanine	0.38207	0.85726	0.9824	0.49756
Citric acid	0.35181	0.3307	0.9824	0.90696
Creatinine	0.2793	0.94761	0.9824	0.7336
Cysteine	0.88102	0.51746	0.9824	0.47852
Dihydrouracil	0.71736	0.48231	0.9824	0.45064
Galactose	0.38207	0.3307	0.9824	0.7336
Glucaric acid	0.2793	0.85726	0.9824	0.45064
Mannitol	0.38897	0.41563	0.9824	0.7336
Palmitic acid	0.31683	0.89878	0.9824	0.45064
Phenylalanine	0.48154	0.89321	0.9824	0.45064
Stearic acid	0.2793	0.89878	0.9824	0.45064
Urea	0.72108	0.89878	0.9824	0.7336
Uric acid	0.43297	0.40097	0.9824	0.45064
Valine	0.38207	0.24365	0.9824	0.47852
O-Acetylserine	0.15544	0.40097	0.9824	0.19164
Mannose	0.4282	0.35865	0.9824	0.45064
Threonine	0.15544	0.40097	0.9824	0.19164
Leucine	0.4282	0.30562	0.9824	0.49756
Guanine	0.72108	0.89878	0.9824	0.91404
Isocitric acid	0.38207	0.40097	0.9824	0.84446
Pyruvic acid	0.38207	0.51746	0.9824	0.51078
Lysine	0.62765	0.51746	0.9824	0.47852
Ribonic acid	0.15544	0.21245	0.9824	0.45064
Isobutyrylglycine	0.15544	0.40097	0.9824	0.19164
Threonic acid	0.88102	0.51746	0.9824	0.49756
Tyrosine	0.4282	0.89878	0.9824	0.19164
Sarcosine	0.4282	0.97175	0.9824	0.7336
Xylose	0.15544	0.21245	0.9824	0.45064
Ribose	0.0591	0.30562	0.9824	0.75932
Fructose	0.0591	0.1953	0.9824	0.45064
Methionine	0.24116	0.55575	0.9824	0.36177
Proline	0.9546	0.79468	0.9824	0.49756
N-Acetylserine	0.62639	0.1953	0.9824	0.7336
Glyoxylic acid-oxime	0.90208	0.85726	0.9824	0.71391
Malic acid	0.62019	0.1953	0.9824	0.7336
Ribitol	0.15544	0.64835	0.9824	0.46374
Lactose	0.72108	0.85726	0.9824	0.45064
Ribose 5-phosphate	0.44452	0.40097	0.9824	0.45064
Trehalose	0.2793	0.35865	0.9824	0.45064
Glycine	0.89754	0.89878	0.9824	0.82582
Tagatose	0.15544	0.3307	0.9824	0.37294
Threitol	0.54306	0.21245	0.9824	0.87276

## Sheet: Supplementary Data 10
Supplementary Data 10. AH proteins assigned to the constitutive AH proteome and presented in the PDB database containing potential Zn2+-binding sites as predicted by the ZincBindPredict program
Gene	Protein	Uniprot	PDB	AH content, % ALB (Kliuchnikova 2016)	AH content, % ALB (Kaur 2019)	AH content, % ALB (Kodeboyina 2020)	Predicted Zn2+-binding sites (number/type)	Amino acids forming Zn2+-binding sites (the numbers of residues are as in PDB structures)
ALB	Albumin	P02768	7VR0	100	detected	100	6 C2H1; 5 C2H2; C3H1	C2H1 CYS A.245 CYS A.253 HIS A.247 C2H1 CYS A.245 CYS A.200 HIS A.242 C2H1 CYS A.101 CYS A.90 HIS A.105 C2H1 CYS A.437 CYS A.448 HIS A.440 C2H1 CYS A.124 CYS A.169 HIS A.128 C2H1 CYS A.461 CYS A.477 HIS A.464 C2H2 CYS A.245 CYS A.246 HIS A.247 HIS A.242 C2H2 CYS A.245 CYS A.253 HIS A.247 HIS A.242 C2H2 CYS A.245 CYS A.200 HIS A.247 HIS A.242 C2H2 CYS A.246 CYS A.253 HIS A.247 HIS A.242 C2H2 CYS A…
ORM1	Alpha-1-acid glycoprotein 1	P02763	3KQ0	3.2	detected	2.84	1 D1H1	D1H1 ASP A.115 HIS A.100
ORM2	Alpha-1-acid glycoprotein 2	P19652	3APU	0.4	detected	1.63	no binding
SERPINA3	Alpha-1-antichymotrypsin	P01011	3DLW	0.72	not detected	1.26	3 D1H1	D1H1 ASP A.319 HIS A.69 D1H1 ASP A.202 HIS A.224 D1H1 ASP A.133 HIS A.93
SERPINA1	Alpha-1-antitrypsin	P01009	1KCT	7.29	detected	5.55	7 D1H1; 3 E1H1	D1H1 ASP A.74 HIS A.73 D1H1 ASP A.211 HIS A.209 D1H1 ASP A.133 HIS A.93 D1H1 ASP A.270 HIS A.269 D1H1 ASP A.298 HIS A.334 D1H1 ASP A.256 HIS A.262 D1H1 ASP A.256 HIS A.231 E1H1 p=0.97 GLU A.98 HIS A.20 E1H1 GLU A.89 HIS A.93 E1H1 GLU A.206 HIS A.287
A1BG	Alpha-1B-glycoprotein	P04217	not available	not detected	detected	1.4	–
AHSG	Alpha-2-HS-glycoprotein	P02765	not available	0	detected	1.74	–
A2M	Alpha-2-macroglobulin	P01023	7VON	0.46	detected	1.73	2 C2H1; 9 D1H1; 2 D1H2; 6 E1H1	C2H1 CYS A.847 CYS A.883 HIS A.846 C2H1 CYS A.1352 CYS A.1467 HIS A.1358 D1H1 ASP A.356 HIS A.460 D1H1 ASP A.152 HIS A.156 D1H1 ASP A.1059 HIS A.1062 D1H1 ASP A.1059 HIS A.1062 D1H1 ASP A.554 HIS A.358 D1H1 ASP A.1382 HIS A.1414 D1H1 ASP A.1139 HIS A.1143 D1H1 ASP A.1139 HIS A.1140 D1H1 ASP A.1420 HIS A.1404 D1H1 ASP A.559 HIS A.466 D1H2 ASP A.356 HIS A.358 HIS A.460 D1H2 ASP A.554 HIS A.358 HIS …
AGT	Angiotensinogen	P01019	2WXW	0.16	not detected	0.62	8 D1H1; 1 D1H2; 5 E1H1	C2H1 CYS A.18 CYS A.138 HIS A.13 D1H1 ASP A.384 HIS A.185 D1H1 ASP A.119 HIS A.120 D1H1 ASP A.123 HIS A.120 D1H1 ASP A.319 HIS A.315 D1H1 ASP A.433 HIS A.440 D1H2 p=0.98 ASP A.143 HIS A.13 HIS A.145 E1H1 p=0.97 GLU A.48 HIS A.250 E1H1 p=0.97 GLU A.398 HIS A.250
SERPINC1	Antithrombin-III	P01008	2B4X	0.61	not detected	1.49	4 D1H1	D1H1 ASP I.327 HIS I.369 D1H1 ASP L.327 HIS L.369 D1H1 ASP L.337 HIS L.65 D1H1 ASP I.337 HIS I.65
APOA1	Apolipoprotein A-I	P02647	1AV1	3.26	detected	2.3	2 D1H1; 2 D1H2; 6 E1H1	D1H1 ASP B.157 HIS B.155 D1H1 ASP D.157 HIS D.155 D1H2 ASP B.157 HIS B.162 HIS B.155 D1H2 ASP D.157 HIS D.162 HIS D.155 E1H1 GLU A.111 HIS B.155 E1H1 GLU D.111 HIS C.155 E1H1 GLU C.111 HIS D.155 E1H1 GLU B.111 HIS A.155 E1H1 p=0.95 GLU D.139 HIS D.135 E1H1 p=0.95 GLU B.139 HIS B.135
APOA2	Apolipoprotein A-II	P02652	not available	not detected	detected	0.5	–
APOE	Apolipoprotein E	P02649	2L7B	not detected	detected	0.77	2 D1H1	D1H1 ASP A.110 HIS A.140 D1H1 ASP A.297 HIS A.299
B2M	Beta-2-microglobulin	P61769	A16Z	0.22	not detected	0.18	2 C2H1; 20 D1H1; 6 D1H2; 8 E1H1; 4 E1H2	C2H1 CYS C.165 CYS C.102 HIS C.9 C2H1 CYS A.102 CYS A.165 HIS A.9 D1H1 ASP A.73 HIS A.74 D1H1 ASP A.73 HIS A.41 D1H1 ASP C.33 HIS C.9 D1H1 ASP A.122 HIS A.123 D1H1 ASP C.119 HIS D.31 D1H1 ASP C.119 HIS C.123 D1H1 ASP A.40 HIS A.41 D1H1 ASP B.34 HIS B.84 D1H1 ASP B.98 HIS A.192 D1H1 ASP B.98 HIS A.193 D1H1 ASP C.73 HIS C.41 D1H1 ASP C.73 HIS C.74 D1H1 ASP D.53 HIS D.51 D1H1 ASP C.122 HIS C.123 D1H…
CPE	Carboxypeptidase E	P16870	not available	not detected	detected	0.43	–
CP	Ceruloplasmin	P00450	1KCW	1.32	not detected	3.93	1 C2H1; 18 D1H1; 20 D1H2; 9 H3; 8 E1H1; 11 E1H2	C2H1 CYS A.881 CYS A.855 HIS A.794 D1H1 ASP A.274 HIS A.324 D1H1 ASP A.921 HIS A.922 D1H1 ASP A.1025 HIS A.940 D1H1 ASP A.19 HIS A.20 D1H1 ASP A.128 HIS A.163 D1H1 ASP A.684 HIS A.685 D1H1 ASP A.684 HIS A.602 D1H1 ASP A.165 HIS A.1028 D1H1 ASP A.998 HIS A.975 D1H1 ASP A.796 HIS A.794 D1H1 ASP A.187 HIS A.193 D1H1 ASP A.195 HIS A.193 D1H1 ASP A.127 HIS A.101 D1H1 ASP A.169 HIS A.163 D1H1 ASP A.169…
CHI3L1	Chitinase-3-like protein 1	P36222	1HJV	not detected	detected	0.48	10 D1H1 3 D1H2	D1H1 ASP A.199 HIS A.197 D1H1 ASP A.67 HIS A.65 D1H1 ASP A.207 HIS A.219 D1H1 ASP A.64 HIS A.65 D1H1 ASP A.146 HIS A.149 D1H1 ASP A.133 HIS A.53 D1H1 ASP B.133 HIS B.53 D1H1 ASP D.146 HIS D.149 D1H1 ASP B.64 HIS B.65 D1H1 ASP D.133 HIS D.53 D1H2 ASP B.207 HIS B.209 HIS B.219 D1H2 ASP C.207 HIS C.209 HIS C.219 D1H2 ASP D.207 HIS D.209 HIS D.219
CLU	Clusterin	P10909	not available	1.63	detected	2.43	–
C3	Complement C3	P01024	2A74	1.49	detected	6.07	no binding
CST3	Cystatin-C	P01034	3GAX	0.31	detected	1.97	2 C2H1; 5 D1H1; 1 E1H1	C2H1 CYS A.73 CYS A.83 HIS A.43 C2H1 CYS B.73 CYS B.83 HIS B.43 D1H1 ASP A.81 HIS A.43 D1H1 ASP A.87 HIS A.86 D1H1 ASP B.40 HIS B.43 D1H1 ASP A.40 HIS A.43 D1H1 ASP B.87 HIS B.86 E1H1 p=0.97 GLU A.19 HIS B.86
DKK3	Dickkopf-related protein 3	Q9UBP4	not available	0.35	not detected	1.35	–
GPX3	Glutathione peroxidase 3	P22352	2R37	0.45	detected	1.39	2 D1H1	D1H1 ASP A.178 HIS A.177 D1H1 ASP B.178 HIS B.177
HP	Haptoglobin	P00738	4X0L	0.74	not detected	1.03	6 D1H1; 2 D1H2; 2 E1H1	D1H1 ASP C.246 HIS C.239 D1H1 ASP C.294 HIS C.295 D1H1 ASP C.367 HIS C.362 D1H1 ASP B.80 HIS B.3 D1H1 ASP B.100 HIS B.98 D1H1 ASP B.100 HIS C.295 D1H1 ASP B.100 HIS C.166 D1H1 ASP B.74 HIS B.78 D1H1 ASP A.127 HIS A.104 D1H1 ASP B.95 HIS B.98 D1H1 ASP C.363 HIS C.362 D1H1 ASP C.168 HIS C.295 D1H1 ASP C.216 HIS C.208 D1H2 ASP B.100 HIS B.98 HIS C.166 D1H2 ASP C.168 HIS B.98 HIS C.166 D1H2 p=0.99 AS…
HPX	Hemopexin	P02790	not available	2.65	detected	4.2	–
HRG	Histidine-rich glycoprotein	P04196	4CCV	0.24	not detected	0.71	1 E1H1	E1H1 GLU A.229 HIS A.193
HRNR	Hornerin	Q86YZ3	not available	0.06	not detected	not detected
IGFBP7	Insulin-like growth factor-binding protein 7	Q16270	not available	not detected	detected	0.36	–
SPP1	Osteopontin	P10451	not available	0.27	not detected	0.86	–
OPTC	Opticin	Q9UBM4	not available	not detected	detected	1.02	–
SERPINF1	Pigment epithelium-derived factor	P36955	1IMW	3.26	detected	3.36	2 D1H1; 1 E1H1	D1H1 ASP A.280 HIS A.279 D1H1 ASP A.24 HIS A.279 E1H1 GLU A.343 HIS A.192
SERPING1	Plasma protease C1 inhibitor	P05155	5DU3	0.54	detected	0.86	2 C2H1; 8 D1H1; 2 E1H1	C2H1 CYS A.183 CYS A.108 HIS A.185 C2H1 CYS B.108 CYS B.183 HIS B.185 D1H1 ASP B.110 HIS B.114 D1H1 ASP A.461 HIS A.329 D1H1 ASP B.347 HIS B.343 D1H1 ASP A.386 HIS A.421 D1H1 ASP B.461 HIS B.329 D1H1 ASP A.207 HIS A.204 D1H1 ASP B.386 HIS B.421 D1H1 ASP A.347 HIS A.343 E1H1 GLU A.349 HIS A.133 E1H1 GLU B.349 HIS B.133
PTGDS	Prostaglandin-H2 D-isomerase	P41222	2WWP	3.58	detected	3.38	no binding
RBP3	Retinol-binding protein 3	P10745	not available	0.65	detected	3.96	–
RNASE1	Ribonuclease pancreatic	P07998	1H8X	not detected	detected	0.7	2 С2Н1	C2H1 CYS A.165 CYS A.172 HIS A.219 C2H1 CYS B.165 CYS B.172 HIS B.219
TF	Serotransferrin	P02787	7FFU	26.63	not detected	18.21	2 C2H1; 5 D1H1; 1 E1H2; 4 E1H1	C2H1 CYS A.523 CYS A.484 HIS A.451 C2H1 CYS A.158 CYS A.194 HIS A.119 D1H1 ASP A.24 HIS A.25 D1H1 ASP A.392 HIS A.585 D1H1 ASP A.240 HIS A.242 D1H1 ASP A.643 HIS A.642 D1H1 ASP A.292 HIS A.249 E1H2 p=0.99 GLU A.237 HIS A.242 HIS A.207 E1H2 p=0.99 GLU A.573 HIS A.578 HIS A.535 E1H1 p=0.97 GLU A.83 HIS A.300 E1H1 GLU A.281 HIS A.25 E1H1 GLU A.478 HIS A.473 E1H1 GLU A.318 HIS A.242
TTR	Transthyretin	P02766	7Q3I	0.66	detected	3.72	2 D1H1; 4 D1H2; 1 E1H1; 3 E1H2	D1H1 ASP AAA.74 HIS AAA.31 D1H1 ASP BBB.74 HIS BBB.31 D1H2 ASP AAA.74 HIS AAA.90 HIS AAA.31 D1H2 ASP BBB.74 HIS BBB.31 HIS BBB.90 D1H2 ASP BBB.74 HIS BBB.88 HIS BBB.90 E1H2 p=0.99 GLU AAA.92 HIS AAA.88 HIS AAA.90 E1H2 p=0.99 GLU AAA.92 HIS BBB.88 HIS BBB.90 E1H2 p=0.99 GLU BBB.92 HIS AAA.88 HIS AAA.90 D1H2 p=0.99 ASP AAA.74 HIS AAA.88 HIS AAA.90 E1H1 p=0.95 GLU AAA.72 HIS AAA.31
GC	Vitamin D-binding protein	P02774	1KW2	1.58	not detected	2.76	2 D1H1; 2 E1H1; 1 E1H2	D1H1 ASP B.257 HIS B.281; D1H1 ASP A.257 HIS A.281; E1H2 GLU A.379 HIS B.105 HIS B.128; E1H1 GLU A.379 HIS B.128; E1H1 GLU B.31 HIS B.34
AZGP1	Zinc-alpha-2-glycoprotein	P25311	1ZAG	0.3	not detected	0.71	8 C2H1; 4 C2H2; 15 D1H1; 5 D1H2; 3 E1H1	C2H1 CYS A.260 CYS A.205 HIS A.261 C2H1 CYS A.260 CYS A.205 HIS A.218 C2H1 CYS B.260 CYS B.205 HIS B.261 C2H1 CYS B.260 CYS B.205 HIS B.218 C2H1 CYS D.205 CYS D.260 HIS D.261 C2H1 CYS D.205 CYS D.260 HIS D.218 C2H1 CYS C.205 CYS C.260 HIS C.261 C2H1 CYS C.205 CYS C.260 HIS C.218 C2H2 CYS A.260 CYS A.205 HIS A.261 HIS A.218 C2H2 CYS B.260 CYS B.205 HIS B.261 HIS B.218 C2H2 CYS D.205 CYS D.260 HIS …

[truncated: 5 more sheets: Supplementary Data 11, Supplementary Data 12, Supplementary Data 13, Supplementary Data 14, Supplementary Data 15]
